# Supplementary material for: Allosteric inhibition of TEM‐1 β lactamase: Microsecond molecular dynamics simulations provide mechanistic insights
Source: Protein Sci. 2023 Apr 1;32(4):e4622. doi: 10.1002/pro.4622 (PMC10044111; doi:10.1002/pro.4622)
Supplement: Supplementary file 2 — Table S1. Center‐of‐geometry RMSF per residue for all the simulations. The holo_WT simulations are the FTA‐bound simulations described in the main text. The apo_WT simulations are the apo simulations described in the main text, which have the same amino‐acid sequence (S#864) as the holo_WT simulations. The holo_mut simulations (S#256) are the holo simulations described in the SI. Note that the ΔRMSF values presented in Figure 2 are given as the last column for reference. STD, standard deviation; SEM, standard error of the mean. [file PRO-32-e4622-s001.xlsx]

## Sheet: RMSF Values
Table S1. Center-of-geometry RMSF per residue for all the simulations. The holo_WT simulations are the FTA-bound simulations
described in the main text. The apo_WT simulations are the apo simulations described in the main text, which have the same
amino-acid sequence (S#864) as the holo_WT simulations. The holo_mut simulations (S#256) are the holo simulations described
in the SI. Note that the ΔRMSF values presented in Figure 2 are given as the last column for reference. STD: Standard deviation.
SEM: Standard error of the mean.
ResNum	WT sequence	mut sequence	RMSFapo_WT	STDapo_WT	SEMapo_WT	RMSFholo_WT	STDholo_WT	SEMholo_WT	RMSFholo_mut	STDholo_mut	SEMholo_mut	ΔRMSFapo_WT - holo_WT
26	HIS	HIS	3.1151	0.9225	0.3075	2.7181	0.7044	0.2348	0.9674	0.1928	0.0643	0.397
27	PRO	PRO	1.8777	0.2029	0.0676	1.8256	0.0853	0.0284	1.0599	0.2202	0.0734	0.0521
28	GLU	GLU	1.3444	0.1334	0.0445	1.387	0.0735	0.0245	1.0493	0.0697	0.0232	-0.0426
29	THR	THR	0.8758	0.0097	0.0032	0.8316	0.0738	0.0246	0.6752	0.1415	0.0472	0.0442
30	LEU	LEU	1.2445	0.0103	0.0034	0.9006	0.2004	0.0668	0.8479	0.2337	0.0779	0.3439
31	VAL	VAL	1.0751	0.0128	0.0043	0.8825	0.0741	0.0247	0.8238	0.0909	0.0303	0.1926
32	LYS	LYS	0.8712	0.0408	0.0136	0.9005	0.0963	0.0321	0.8237	0.06	0.02	-0.0293
33	VAL	VAL	0.8861	0.0642	0.0214	0.6077	0.0744	0.0248	0.5836	0.0672	0.0224	0.2784
34	LYS	LYS	1.3935	0.0911	0.0304	1.2761	0.0949	0.0316	1.169	0.0652	0.0217	0.1174
35	ASP	ASP	0.9413	0.0505	0.0168	0.8293	0.0135	0.0045	0.7943	0.0129	0.0043	0.112
36	ALA	ALA	0.6823	0.0389	0.013	0.6348	0.013	0.0043	0.6048	0.0155	0.0052	0.0475
37	GLU	GLU	0.5591	0.0173	0.0058	0.5595	0.0308	0.0103	0.5387	0.0248	0.0083	-0.0004
38	ASP	ASP	0.8656	0.0416	0.0139	0.8503	0.0671	0.0224	0.8113	0.0149	0.005	0.0153
39	GLN	GLN	1.0758	0.0705	0.0235	1.0265	0.0622	0.0207	1.0118	0.024	0.008	0.0493
40	LEU	LEU	0.6554	0.0217	0.0072	0.6565	0.033	0.011	0.6816	0.0602	0.0201	-0.0011
41	GLY	GLY	0.7652	0.0112	0.0037	0.7088	0.0451	0.015	0.7324	0.0245	0.0082	0.0564
42	ALA	ALA	0.6579	0.014	0.0047	0.5946	0.0372	0.0124	0.6377	0.0213	0.0071	0.0633
43	ARG	ARG	1.1125	0.052	0.0173	1.2482	0.239	0.0797	1.3448	0.3126	0.1042	-0.1357
44	VAL	VAL	0.4896	0.0133	0.0044	0.478	0.0095	0.0032	0.4652	0.0176	0.0059	0.0116
45	GLY	GLY	0.5243	0.0372	0.0124	0.4578	0.0403	0.0134	0.4321	0.0298	0.0099	0.0665
46	TYR	TYR	0.6486	0.0285	0.0095	0.5037	0.0612	0.0204	0.4897	0.0328	0.0109	0.1449
47	ILE	ILE	0.4129	0.0201	0.0067	0.3936	0.007	0.0023	0.4256	0.0273	0.0091	0.0193
48	GLU	GLU	0.5502	0.0128	0.0043	0.49	0.0198	0.0066	0.5031	0.046	0.0153	0.0602
49	LEU	LEU	0.4745	0.0096	0.0032	0.4981	0.0103	0.0034	0.4987	0.0154	0.0051	-0.0236
50	ASP	ASP	0.5912	0.0234	0.0078	0.6032	0.0222	0.0074	0.6338	0.0379	0.0126	-0.012
51	LEU	LEU	0.6825	0.0282	0.0094	0.6598	0.0287	0.0096	0.6777	0.004	0.0013	0.0227
52	ASN	ASN	1.1151	0.0616	0.0205	1.1555	0.0651	0.0217	1.1789	0.0669	0.0223	-0.0404
53	SER	SER	0.9873	0.0446	0.0149	0.9709	0.0313	0.0104	1.0379	0.0491	0.0164	0.0164
54	GLY	GLY	0.7997	0.0271	0.009	0.7894	0.0136	0.0045	0.8311	0.0117	0.0039	0.0103
55	LYS	LYS	1.427	0.025	0.0083	1.4254	0.0154	0.0051	1.4682	0.0206	0.0069	0.0016
56	ILE	ILE	0.695	0.0246	0.0082	0.6678	0.0214	0.0071	0.7398	0.0311	0.0104	0.0272
57	LEU	LEU	0.6407	0.0312	0.0104	0.604	0.0178	0.0059	0.6254	0.0329	0.011	0.0367
58	GLU	GLU	0.841	0.1085	0.0362	0.6242	0.0837	0.0279	0.6356	0.0782	0.0261	0.2168
59	SER	SER	0.6	0.03	0.01	0.5246	0.0281	0.0094	0.5491	0.0397	0.0132	0.0754
60	PHE	PHE	0.5875	0.024	0.008	0.5897	0.0303	0.0101	0.567	0.0169	0.0056	-0.0022
61	ARG	ARG	0.5802	0.0205	0.0068	0.5663	0.0166	0.0055	0.6154	0.0521	0.0174	0.0139
62	PRO	PRO	0.6072	0.0394	0.0131	0.5488	0.0141	0.0047	0.5826	0.0346	0.0115	0.0584
63	GLU	GLU	0.8544	0.0312	0.0104	0.8364	0.0303	0.0101	0.9209	0.0243	0.0081	0.018
64	GLU	GLU	0.6775	0.0708	0.0236	0.6649	0.0394	0.0131	0.7029	0.0434	0.0145	0.0126
65	ARG	ARG	1.3531	0.119	0.0397	1.3604	0.0313	0.0104	1.2224	0.1365	0.0455	-0.0073
66	PHE	PHE	0.4012	0.0065	0.0022	0.3884	0.0091	0.003	0.3925	0.0096	0.0032	0.0128
67	PRO	PRO	0.4493	0.0081	0.0027	0.4606	0.0071	0.0024	0.4441	0.0103	0.0034	-0.0113
68	MET	MET	0.4017	0.0203	0.0068	0.3722	0.002	0.0007	0.3628	0.0057	0.0019	0.0295
69	MET	MET	0.4126	0.0442	0.0147	0.4235	0.0139	0.0046	0.3579	0.0094	0.0031	-0.0109
70	SER	SER	0.515	0.0384	0.0128	0.5133	0.0226	0.0075	0.39	0.0219	0.0073	0.0017
71	THR	THR	0.4314	0.0138	0.0046	0.4212	0.0061	0.002	0.3687	0.0077	0.0026	0.0102
72	PHE	PHE	0.3905	0.013	0.0043	0.3672	0.0061	0.002	0.3549	0.005	0.0017	0.0233
73	LYS	LYS	0.3843	0.0083	0.0028	0.3331	0.0017	0.0006	0.3188	0.0102	0.0034	0.0512
74	VAL	VAL	0.449	0.0215	0.0072	0.3897	0.0038	0.0013	0.4044	0.0095	0.0032	0.0593
75	LEU	LEU	0.493	0.0193	0.0064	0.4721	0.009	0.003	0.4965	0.035	0.0117	0.0209
76	LEU	LEU	0.4048	0.0056	0.0019	0.392	0.0034	0.0011	0.3772	0.0019	0.0006	0.0128
77	CYS	CYS	0.3612	0.0106	0.0035	0.3393	0.0013	0.0004	0.3501	0.0089	0.003	0.0219
78	GLY	GLY	0.4523	0.0137	0.0046	0.4294	0.0015	0.0005	0.436	0.0163	0.0054	0.0229
79	ALA	ALA	0.4885	0.0036	0.0012	0.4774	0.0036	0.0012	0.4717	0.0161	0.0054	0.0111
80	VAL	VAL	0.4699	0.0108	0.0036	0.4714	0.0026	0.0009	0.471	0.0105	0.0035	-0.0015
81	LEU	LEU	0.4772	0.0222	0.0074	0.4757	0.0173	0.0058	0.4908	0.021	0.007	0.0015
82	SER	SER	0.581	0.0363	0.0121	0.5693	0.0192	0.0064	0.5856	0.0305	0.0102	0.0117
83	ARG	ARG	0.9547	0.0505	0.0168	0.9044	0.0365	0.0122	0.8736	0.0382	0.0127	0.0503
84	ILE	VAL	0.5708	0.0244	0.0081	0.5502	0.0162	0.0054	0.5616	0.0143	0.0048	0.0206
85	ASP	ASP	0.6077	0.0569	0.019	0.6153	0.0438	0.0146	0.6286	0.0341	0.0114	-0.0076
86	ALA	ALA	0.7712	0.0346	0.0115	0.7524	0.0241	0.008	0.7301	0.0237	0.0079	0.0188
87	GLY	GLY	0.8281	0.0478	0.0159	0.7932	0.0197	0.0066	0.7853	0.0138	0.0046	0.0349
88	GLN	GLN	1.1572	0.0495	0.0165	1.1335	0.0223	0.0074	1.1098	0.0082	0.0027	0.0237
89	GLU	GLU	0.7199	0.043	0.0143	0.6612	0.0075	0.0025	0.6676	0.0151	0.005	0.0587
90	GLN	GLN	1.1221	0.045	0.015	1.0669	0.0449	0.015	1.0596	0.0244	0.0081	0.0552
91	LEU	LEU	0.7306	0.0142	0.0047	0.6914	0.0436	0.0145	0.7095	0.0088	0.0029	0.0392
92	GLY	GLY	0.7364	0.0356	0.0119	0.6753	0.0512	0.0171	0.644	0.0178	0.0059	0.0611
93	ARG	ARG	0.7239	0.0571	0.019	0.654	0.0348	0.0116	0.602	0.0162	0.0054	0.0699
94	ARG	ARG	1.0075	0.0077	0.0026	0.9844	0.0412	0.0137	1.0928	0.0012	0.0004	0.0231
95	ILE	ILE	0.5671	0.0019	0.0006	0.5461	0.0097	0.0032	0.5374	0.012	0.004	0.021
96	HIS	HIS	0.8945	0.0602	0.0201	0.929	0.0345	0.0115	1.0152	0.054	0.018	-0.0345
97	TYR	TYR	0.547	0.0123	0.0041	0.522	0.0057	0.0019	0.5079	0.0062	0.0021	0.025
98	SER	SER	0.8277	0.0184	0.0061	0.8099	0.0103	0.0034	0.7989	0.0049	0.0016	0.0178
99	GLN	GLN	1.346	0.0163	0.0054	1.3269	0.0336	0.0112	1.2658	0.0334	0.0111	0.0191
100	ASN	ARG	1.2057	0.024	0.008	1.2099	0.004	0.0013	2.0238	0.0217	0.0072	-0.0042
101	ASP	ASP	0.7377	0.0197	0.0066	0.736	0.0073	0.0024	0.7121	0.0052	0.0017	0.0017
102	LEU	LEU	0.6925	0.0098	0.0033	0.673	0.0083	0.0028	0.6531	0.0113	0.0038	0.0195
103	VAL	VAL	0.6125	0.0174	0.0058	0.6389	0.0132	0.0044	0.5441	0.0137	0.0046	-0.0264
104	GLU	GLU	1.036	0.0252	0.0084	1.0079	0.0162	0.0054	0.8937	0.0552	0.0184	0.0281
105	TYR	TYR	1.6412	0.1921	0.064	1.7173	0.0784	0.0261	1.4818	0.1876	0.0625	-0.0761
106	SER	SER	0.5513	0.012	0.004	0.5212	0.0102	0.0034	0.5056	0.0054	0.0018	0.0301
107	PRO	PRO	0.7372	0.0264	0.0088	0.6662	0.0086	0.0029	0.6233	0.0207	0.0069	0.071
108	VAL	VAL	0.597	0.0069	0.0023	0.5309	0.0037	0.0012	0.5166	0.014	0.0047	0.0661
109	THR	THR	0.4621	0.0045	0.0015	0.4213	0.0014	0.0005	0.4101	0.0045	0.0015	0.0408
110	GLU	GLU	0.8597	0.0084	0.0028	0.8121	0.0068	0.0023	0.8009	0.0113	0.0038	0.0476
111	LYS	LYS	1.3571	0.0303	0.0101	1.367	0.0224	0.0075	1.297	0.011	0.0037	-0.0099
112	HIS	HIS	0.7555	0.013	0.0043	0.7125	0.0117	0.0039	0.702	0.0005	0.0002	0.043
113	LEU	LEU	0.8316	0.0088	0.0029	0.7997	0.0022	0.0007	0.7919	0.0082	0.0027	0.0319
114	THR	THR	1.2055	0.0124	0.0041	1.1483	0.007	0.0023	1.1403	0.0052	0.0017	0.0572
115	ASP	ASP	0.9768	0.0213	0.0071	0.9536	0.0164	0.0055	0.9628	0.0081	0.0027	0.0232
116	GLY	GLY	0.6451	0.0066	0.0022	0.6078	0.0097	0.0032	0.5997	0.0072	0.0024	0.0373
117	MET	MET	0.5068	0.0071	0.0024	0.4653	0.0061	0.002	0.4562	0.0089	0.003	0.0415
118	THR	THR	0.5813	0.0089	0.003	0.5318	0.0155	0.0052	0.5126	0.0113	0.0038	0.0495
119	VAL	VAL	0.4878	0.0075	0.0025	0.4673	0.0125	0.0042	0.4713	0.0148	0.0049	0.0205
120	ARG	ARG	1.1999	0.0374	0.0125	1.153	0.0149	0.005	1.1658	0.0218	0.0073	0.0469
121	GLU	GLU	0.706	0.014	0.0047	0.652	0.0157	0.0052	0.6423	0.0066	0.0022	0.054
122	LEU	LEU	0.4052	0.0089	0.003	0.3802	0.0015	0.0005	0.3686	0.0042	0.0014	0.025
123	CYS	CYS	0.3827	0.0086	0.0029	0.3392	0.0012	0.0004	0.3379	0.0073	0.0024	0.0435
124	SER	SER	0.5004	0.0127	0.0042	0.4186	0.0021	0.0007	0.4137	0.0114	0.0038	0.0818
125	ALA	ALA	0.4445	0.0105	0.0035	0.3701	0.0021	0.0007	0.3644	0.0094	0.0031	0.0744
126	ALA	ALA	0.4239	0.005	0.0017	0.3545	0.0029	0.001	0.3469	0.0056	0.0019	0.0694
127	ILE	ILE	0.4569	0.0231	0.0077	0.3698	0.0019	0.0006	0.3748	0.0068	0.0023	0.0871
128	THR	THR	0.5811	0.0358	0.0119	0.4293	0.0005	0.0002	0.4165	0.014	0.0047	0.1518
129	MET	MET	0.815	0.0815	0.0272	0.681	0.0026	0.0009	0.6505	0.0123	0.0041	0.134
130	SER	SER	0.6541	0.0615	0.0205	0.4322	0.0077	0.0026	0.3874	0.0122	0.0041	0.2219
131	ASP	ASP	0.4181	0.0133	0.0044	0.3566	0.004	0.0013	0.3459	0.0089	0.003	0.0615
132	ASN	ASN	0.4368	0.0154	0.0051	0.4046	0.0068	0.0023	0.3572	0.0078	0.0026	0.0322
133	THR	THR	0.3957	0.0048	0.0016	0.3806	0.0033	0.0011	0.3604	0.0049	0.0016	0.0151
134	ALA	ALA	0.3623	0.0097	0.0032	0.3438	0.0021	0.0007	0.3317	0.0044	0.0015	0.0185
135	ALA	ALA	0.3721	0.0147	0.0049	0.3576	0.0012	0.0004	0.3369	0.0037	0.0012	0.0145
136	ASN	ASN	0.3744	0.013	0.0043	0.3645	0.0046	0.0015	0.3263	0.0043	0.0014	0.0099
137	LEU	LEU	0.4016	0.0073	0.0024	0.388	0.0015	0.0005	0.3854	0.0144	0.0048	0.0136
138	LEU	LEU	0.4267	0.0144	0.0048	0.4039	0.0044	0.0015	0.4266	0.029	0.0097	0.0228
139	LEU	LEU	0.4321	0.0524	0.0175	0.3567	0.002	0.0007	0.395	0.0206	0.0069	0.0754
140	THR	THR	0.5174	0.0075	0.0025	0.4962	0.0028	0.0009	0.5519	0.0923	0.0308	0.0212
141	THR	THR	0.587	0.0161	0.0054	0.552	0.0038	0.0013	0.587	0.0522	0.0174	0.035
142	ILE	ILE	0.5502	0.0182	0.0061	0.5462	0.01	0.0033	0.5329	0.0395	0.0132	0.004
143	GLY	GLY	0.5653	0.012	0.004	0.5572	0.0055	0.0018	0.5661	0.0246	0.0082	0.0081
144	GLY	GLY	0.4888	0.0235	0.0078	0.4671	0.0054	0.0018	0.4822	0.0092	0.0031	0.0217
145	PRO	PRO	0.5142	0.0409	0.0136	0.4629	0.0051	0.0017	0.4927	0.0025	0.0008	0.0513
146	LYS	LYS	1.4462	0.0398	0.0133	1.5115	0.0553	0.0184	1.443	0.0195	0.0065	-0.0653
147	GLU	GLU	0.7468	0.0302	0.0101	0.7231	0.0028	0.0009	0.7627	0.0405	0.0135	0.0237
148	LEU	LEU	0.492	0.0291	0.0097	0.5073	0.0138	0.0046	0.5064	0.0129	0.0043	-0.0153
149	THR	THR	0.4928	0.0157	0.0052	0.4886	0.0112	0.0037	0.4954	0.0161	0.0054	0.0042
150	ALA	ALA	0.6168	0.0251	0.0084	0.6073	0.0108	0.0036	0.6392	0.0352	0.0117	0.0095
151	PHE	PHE	0.7726	0.0397	0.0132	0.6818	0.0033	0.0011	0.8881	0.1653	0.0551	0.0908
152	LEU	LEU	0.6308	0.0695	0.0232	0.5668	0.0137	0.0046	0.6731	0.0431	0.0144	0.064
153	HIS	HIS	1.1161	0.1132	0.0377	1.0198	0.007	0.0023	1.1391	0.0639	0.0213	0.0963
154	ASN	ASN	1.3122	0.2928	0.0976	1.0857	0.0193	0.0064	1.2094	0.0524	0.0175	0.2265
155	MET	MET	1.2932	0.3981	0.1327	0.7932	0.0177	0.0059	1.0992	0.1677	0.0559	0.5
156	GLY	GLY	1.374	0.5595	0.1865	0.7569	0.0283	0.0094	1.2536	0.2288	0.0763	0.6171
157	ASP	ASP	1.9298	1.3235	0.4412	0.6258	0.0327	0.0109	1.5618	0.2149	0.0716	1.304
158	HIS	HIS	2.1653	0.6882	0.2294	1.5181	0.109	0.0363	1.6813	0.04	0.0133	0.6472
159	VAL	VAL	1.2754	0.612	0.204	0.6949	0.015	0.005	0.7241	0.0554	0.0185	0.5805
160	THR	THR	0.699	0.2042	0.0681	0.5117	0.0152	0.0051	0.5407	0.0139	0.0046	0.1873
161	ARG	ARG	0.5866	0.0652	0.0217	0.5382	0.0159	0.0053	0.5306	0.0035	0.0012	0.0484
162	LEU	LEU	0.5619	0.0524	0.0175	0.4278	0.0025	0.0008	0.4529	0.013	0.0043	0.1341
163	ASP	ASP	0.5155	0.046	0.0153	0.4518	0.005	0.0017	0.4439	0.025	0.0083	0.0637
164	ARG	ARG	0.5168	0.016	0.0053	0.4706	0.0068	0.0023	0.4492	0.0292	0.0097	0.0462
165	TRP	TRP	0.4816	0.0161	0.0054	0.4783	0.003	0.001	0.4634	0.0587	0.0196	0.0033
166	GLU	GLU	0.5638	0.0562	0.0187	0.5814	0.012	0.004	0.3837	0.0134	0.0045	-0.0176
167	PRO	PRO	0.7518	0.0798	0.0266	0.8004	0.0142	0.0047	0.558	0.0182	0.0061	-0.0486
168	GLU	GLU	0.7422	0.0503	0.0168	0.7606	0.0083	0.0028	0.6571	0.0188	0.0063	-0.0184
169	LEU	LEU	0.456	0.0158	0.0053	0.4403	0.0039	0.0013	0.3905	0.0146	0.0049	0.0157
170	ASN	ASN	0.5158	0.0386	0.0129	0.5205	0.0178	0.0059	0.4069	0.0189	0.0063	-0.0047
171	GLU	GLU	0.8874	0.0294	0.0098	0.7788	0.0296	0.0099	0.7685	0.0915	0.0305	0.1086
172	ALA	ALA	0.6214	0.0321	0.0107	0.5877	0.0316	0.0105	0.5898	0.0522	0.0174	0.0337
173	ILE	ILE	0.871	0.1028	0.0343	0.7653	0.0175	0.0058	0.7444	0.044	0.0147	0.1057
174	PRO	PRO	1.0775	0.1068	0.0356	0.9713	0.0324	0.0108	0.9481	0.0337	0.0112	0.1062
175	ASN	ASN	1.368	0.0779	0.026	1.2522	0.0148	0.0049	1.2147	0.024	0.008	0.1158
176	ASP	ASP	0.7946	0.1267	0.0422	0.6937	0.0041	0.0014	0.686	0.0255	0.0085	0.1009
177	GLU	GLU	1.0622	0.1294	0.0431	0.9584	0.0114	0.0038	0.9486	0.0323	0.0108	0.1038
178	ARG	ARG	0.747	0.1597	0.0532	0.5977	0.0126	0.0042	0.5911	0.0295	0.0098	0.1493
179	ASP	ASP	0.4251	0.0419	0.014	0.3723	0.0027	0.0009	0.374	0.0189	0.0063	0.0528
180	THR	THR	0.4409	0.0233	0.0078	0.4215	0.0051	0.0017	0.4159	0.0083	0.0028	0.0194
181	THR	THR	0.4064	0.0185	0.0062	0.3855	0.0023	0.0008	0.3921	0.01	0.0033	0.0209
182	MET	MET	0.7284	0.0513	0.0171	0.7271	0.0137	0.0046	0.8442	0.0185	0.0062	0.0013
183	PRO	PRO	0.4289	0.0313	0.0104	0.4004	0.0063	0.0021	0.4381	0.011	0.0037	0.0285
184	VAL	ALA	0.4867	0.0305	0.0102	0.4704	0.0029	0.001	0.4994	0.0192	0.0064	0.0163
185	ALA	ALA	0.452	0.0388	0.0129	0.4373	0.0055	0.0018	0.4932	0.0159	0.0053	0.0147
186	MET	MET	0.4139	0.0214	0.0071	0.4054	0.0033	0.0011	0.43	0.0122	0.0041	0.0085
187	ALA	ALA	0.409	0.0146	0.0049	0.4265	0.0043	0.0014	0.4273	0.0152	0.0051	-0.0175
188	THR	THR	0.4594	0.0209	0.007	0.504	0.0106	0.0035	0.5549	0.0157	0.0052	-0.0446
189	THR	THR	0.5287	0.0117	0.0039	0.5678	0.029	0.0097	0.5777	0.0101	0.0034	-0.0391
190	LEU	LEU	0.5179	0.0171	0.0057	0.5535	0.014	0.0047	0.5394	0.0273	0.0091	-0.0356
191	ARG	ARG	0.642	0.0351	0.0117	0.7216	0.057	0.019	0.7028	0.0699	0.0233	-0.0796
192	LYS	LYS	0.9572	0.0714	0.0238	0.8623	0.0164	0.0055	0.9244	0.087	0.029	0.0949
193	LEU	LEU	0.5711	0.0115	0.0038	0.5618	0.0153	0.0051	0.5594	0.0098	0.0033	0.0093
194	LEU	LEU	0.7092	0.0219	0.0073	0.7069	0.0344	0.0115	0.7128	0.0121	0.004	0.0023
195	THR	THR	0.9804	0.121	0.0403	1.0027	0.0822	0.0274	1.0653	0.0515	0.0172	-0.0223
196	GLY	GLY	1.2732	0.2881	0.096	1.1628	0.1316	0.0439	1.1972	0.0226	0.0075	0.1104
197	GLU	GLU	1.6452	0.3948	0.1316	1.3643	0.0869	0.029	1.5101	0.0597	0.0199	0.2809
198	LEU	LEU	1.1139	0.0938	0.0313	1.1838	0.0605	0.0202	1.2636	0.0622	0.0207	-0.0699
199	LEU	LEU	0.6169	0.0377	0.0126	0.5887	0.0077	0.0026	0.5838	0.0282	0.0094	0.0282
200	THR	THR	0.6979	0.0726	0.0242	0.6421	0.0226	0.0075	0.6558	0.0261	0.0087	0.0558
201	LEU	LEU	0.9708	0.038	0.0127	0.928	0.0237	0.0079	0.9415	0.029	0.0097	0.0428
202	ALA	ALA	0.7446	0.0408	0.0136	0.7093	0.0324	0.0108	0.7263	0.0168	0.0056	0.0353
203	SER	SER	0.5829	0.0384	0.0128	0.5432	0.0229	0.0076	0.5452	0.0176	0.0059	0.0397
204	ARG	ARG	0.7256	0.038	0.0127	0.5976	0.023	0.0077	0.6022	0.0143	0.0048	0.128
205	GLN	GLN	1.1338	0.0162	0.0054	1.1045	0.0244	0.0081	1.1217	0.0268	0.0089	0.0293
206	GLN	GLN	0.652	0.0127	0.0042	0.6379	0.0253	0.0084	0.6727	0.0295	0.0098	0.0141
207	LEU	LEU	0.505	0.0148	0.0049	0.4656	0.0054	0.0018	0.4663	0.0114	0.0038	0.0394
208	ILE	ILE	0.6799	0.0201	0.0067	0.623	0.0342	0.0114	0.6367	0.0089	0.003	0.0569
209	ASP	ASP	0.7224	0.0232	0.0077	0.5899	0.0272	0.0091	0.6225	0.003	0.001	0.1325
210	TRP	TRP	0.5182	0.0189	0.0063	0.4425	0.0089	0.003	0.457	0.0101	0.0034	0.0757
211	MET	MET	0.4928	0.0156	0.0052	0.4657	0.0089	0.003	0.4503	0.0056	0.0019	0.0271
212	GLU	GLU	0.6716	0.0621	0.0207	0.5166	0.0177	0.0059	0.5215	0.0154	0.0051	0.155
213	ALA	ALA	0.8946	0.1918	0.0639	0.4642	0.0043	0.0014	0.4712	0.0178	0.0059	0.4304
214	ASP	ASP	1.2281	0.0874	0.0291	0.4249	0.0006	0.0002	0.4156	0.0193	0.0064	0.8032
215	LYS	LYS	1.6924	0.1238	0.0413	1.0765	0.0448	0.0149	1.0574	0.0089	0.003	0.6159
216	VAL	VAL	1.8281	0.4002	0.1334	0.6298	0.0044	0.0015	0.5887	0.0288	0.0096	1.1983
217	ALA	ALA	2.5434	1.1486	0.3829	0.6107	0.0049	0.0016	0.6119	0.039	0.013	1.9327
218	GLY	GLY	1.9489	0.5328	0.1776	0.5791	0.0021	0.0007	0.5913	0.0308	0.0103	1.3698
219	PRO	PRO	1.4743	0.1673	0.0558	0.7809	0.0156	0.0052	0.8142	0.0346	0.0115	0.6934
220	LEU	LEU	0.9195	0.0099	0.0033	1.1115	0.059	0.0197	1.2136	0.1267	0.0422	-0.192
221	LEU	LEU	0.6532	0.0167	0.0056	0.6969	0.0209	0.007	0.7699	0.0878	0.0293	-0.0437
222	ARG	ARG	0.7121	0.1371	0.0457	1.0439	0.0765	0.0255	1.0131	0.0391	0.013	-0.3318
223	SER	SER	1.2271	0.1356	0.0452	0.9733	0.0541	0.018	1.0182	0.0793	0.0264	0.2538
224	ALA	ALA	1.0784	0.0976	0.0325	0.8484	0.0776	0.0259	0.8965	0.0851	0.0284	0.23
225	LEU	LEU	0.9618	0.0466	0.0155	0.7564	0.0558	0.0186	0.7199	0.018	0.006	0.2054
226	PRO	PRO	1.1911	0.0568	0.0189	0.9839	0.0969	0.0323	0.8864	0.0074	0.0025	0.2072
227	ALA	ALA	1.5363	0.0957	0.0319	1.1613	0.1019	0.034	1.0535	0.0168	0.0056	0.375
228	GLY	GLY	1.0886	0.0546	0.0182	0.9592	0.0611	0.0204	0.896	0.0193	0.0064	0.1294
229	TRP	TRP	0.877	0.0432	0.0144	0.7287	0.0705	0.0235	0.6678	0.0288	0.0096	0.1483
230	PHE	PHE	0.643	0.0068	0.0023	0.6021	0.029	0.0097	0.5915	0.0292	0.0097	0.0409
231	ILE	ILE	0.5665	0.0294	0.0098	0.5876	0.0248	0.0083	0.7628	0.1434	0.0478	-0.0211
232	ALA	ALA	0.4984	0.0185	0.0062	0.4311	0.0088	0.0029	0.4335	0.009	0.003	0.0673
233	ASP	ASP	0.508	0.056	0.0187	0.3717	0.0007	0.0002	0.3696	0.0141	0.0047	0.1363
234	LYS	LYS	0.6513	0.0917	0.0306	0.3465	0.0033	0.0011	0.3158	0.0073	0.0024	0.3048
235	SER	SER	0.5513	0.0287	0.0096	0.4594	0.0043	0.0014	0.4352	0.0165	0.0055	0.0919
236	GLY	GLY	0.4779	0.0209	0.007	0.4573	0.0075	0.0025	0.4414	0.0098	0.0033	0.0206
237	ALA	ALA	0.4699	0.0142	0.0047	0.4686	0.0047	0.0016	0.4576	0.0258	0.0086	0.0013
238	GLY	GLY	0.4832	0.0264	0.0088	0.4912	0.0035	0.0012	0.4627	0.0267	0.0089	-0.008
240	GLU	GLU	0.7243	0.0281	0.0094	0.6519	0.0178	0.0059	0.6632	0.0513	0.0171	0.0724
241	ARG	ARG	1.3551	0.2499	0.0833	1.5832	0.0237	0.0079	1.4668	0.2129	0.071	-0.2281
242	GLY	GLY	0.5515	0.0146	0.0049	0.5648	0.023	0.0077	0.5896	0.0345	0.0115	-0.0133
243	SER	SER	0.4255	0.0164	0.0055	0.4069	0.0059	0.002	0.4092	0.033	0.011	0.0186
244	ARG	ARG	0.4689	0.0156	0.0052	0.8394	0.1292	0.0431	0.818	0.1436	0.0479	-0.3705
245	GLY	GLY	0.4598	0.0448	0.0149	0.505	0.0268	0.0089	0.4826	0.0142	0.0047	-0.0452
246	ILE	ILE	0.442	0.0212	0.0071	0.4817	0.0157	0.0052	0.5076	0.0248	0.0083	-0.0397
247	ILE	ILE	0.4323	0.031	0.0103	0.3994	0.0061	0.002	0.3956	0.0129	0.0043	0.0329
248	ALA	ALA	0.4113	0.0126	0.0042	0.404	0.0038	0.0013	0.4054	0.0119	0.004	0.0073
249	ALA	ALA	0.4641	0.01	0.0033	0.4532	0.0034	0.0011	0.4426	0.0084	0.0028	0.0109
250	LEU	LEU	0.5455	0.0076	0.0025	0.571	0.0181	0.006	0.5643	0.0379	0.0126	-0.0255
251	GLY	GLY	0.6375	0.0331	0.011	0.5186	0.0434	0.0145	0.459	0.0135	0.0045	0.1189
252	PRO	PRO	0.9362	0.0466	0.0155	0.735	0.076	0.0253	0.6515	0.0295	0.0098	0.2012
254	ASP	ASP	1.2049	0.046	0.0153	1.0361	0.0788	0.0263	0.9374	0.0098	0.0033	0.1688
255	GLY	GLY	0.8729	0.027	0.009	0.7937	0.0507	0.0169	0.7367	0.01	0.0033	0.0792
256	LYS	LYS	1.5157	0.0223	0.0074	1.4715	0.0245	0.0082	1.4259	0.0221	0.0074	0.0442
257	PRO	PRO	0.7276	0.0218	0.0073	0.6339	0.0285	0.0095	0.6076	0.0193	0.0064	0.0937
258	SER	SER	0.6582	0.0063	0.0021	0.5795	0.0296	0.0099	0.5422	0.0044	0.0015	0.0787
259	ARG	ARG	0.6351	0.0077	0.0026	0.6027	0.0074	0.0025	0.6316	0.0211	0.007	0.0324
260	ILE	ILE	0.4458	0.011	0.0037	0.4427	0.0031	0.001	0.4415	0.0067	0.0022	0.0031
261	VAL	VAL	0.4513	0.0148	0.0049	0.4333	0.0031	0.001	0.4641	0.017	0.0057	0.018
262	VAL	VAL	0.3746	0.0106	0.0035	0.3756	0.0021	0.0007	0.39	0.0137	0.0046	-0.001
263	ILE	ILE	0.4019	0.0024	0.0008	0.5429	0.0603	0.0201	0.5029	0.0438	0.0146	-0.141
264	TYR	TYR	0.3623	0.02	0.0067	0.3469	0.0027	0.0009	0.3411	0.0092	0.0031	0.0154
265	THR	THR	0.4257	0.0043	0.0014	0.4178	0.0204	0.0068	0.4856	0.0385	0.0128	0.0079
266	THR	THR	0.4759	0.0076	0.0025	0.4612	0.0094	0.0031	0.4647	0.0087	0.0029	0.0147
267	GLY	GLY	0.5866	0.008	0.0027	0.5578	0.0059	0.002	0.5705	0.0161	0.0054	0.0288
268	SER	SER	0.6802	0.0365	0.0122	0.6379	0.0357	0.0119	0.702	0.0322	0.0107	0.0423
269	GLN	GLN	1.5371	0.0883	0.0294	1.5475	0.2007	0.0669	1.6097	0.0382	0.0127	-0.0104
270	ALA	ALA	0.8535	0.0281	0.0094	0.879	0.1181	0.0394	0.8836	0.086	0.0287	-0.0255
271	THR	THR	0.9257	0.0199	0.0066	1.1136	0.1539	0.0513	1.0525	0.0804	0.0268	-0.1879
272	MET	MET	0.9432	0.0839	0.028	1.4816	0.173	0.0577	1.469	0.2248	0.0749	-0.5384
273	ASP	ASP	0.8745	0.0143	0.0048	1.1954	0.2096	0.0699	1.1048	0.1215	0.0405	-0.3209
274	GLU	GLU	0.7832	0.021	0.007	0.9077	0.1569	0.0523	0.8609	0.0949	0.0316	-0.1245
275	ARG	ARG	0.6825	0.0085	0.0028	0.8392	0.1183	0.0394	0.8244	0.1202	0.0401	-0.1567
276	ASN	ASN	0.6627	0.009	0.003	1.1506	0.197	0.0657	1.0131	0.1167	0.0389	-0.4879
277	ARG	ARG	1.1402	0.0375	0.0125	1.4126	0.0814	0.0271	1.325	0.067	0.0223	-0.2724
278	GLN	GLN	0.6846	0.0238	0.0079	0.8149	0.1069	0.0356	0.7681	0.1137	0.0379	-0.1303
279	ILE	ILE	0.8098	0.0414	0.0138	0.8908	0.1446	0.0482	0.8088	0.1017	0.0339	-0.081
280	ALA	ALA	0.6943	0.0394	0.0131	0.8754	0.1671	0.0557	0.782	0.0907	0.0302	-0.1811
281	GLU	GLU	0.7209	0.0229	0.0076	0.833	0.0768	0.0256	0.7701	0.0362	0.0121	-0.1121
282	ILE	ILE	0.64	0.0313	0.0104	0.6716	0.0797	0.0266	0.5459	0.0257	0.0086	-0.0316
283	GLY	GLY	0.7894	0.0627	0.0209	0.7926	0.1452	0.0484	0.655	0.0429	0.0143	-0.0032
284	ALA	ALA	0.804	0.0509	0.017	0.8171	0.0977	0.0326	0.7299	0.0519	0.0173	-0.0131
285	SER	SER	0.6944	0.0089	0.003	0.7629	0.0595	0.0198	0.6493	0.0137	0.0046	-0.0685
286	LEU	LEU	1.1122	0.0703	0.0234	0.8948	0.1281	0.0427	0.676	0.1527	0.0509	0.2174
287	ILE	ILE	1.0787	0.1543	0.0514	0.987	0.274	0.0913	0.6902	0.0711	0.0237	0.0917
288	LYS	LYS	1.5666	0.072	0.024	1.3757	0.0287	0.0096	1.4955	0.0622	0.0207	0.1909
289	HIS	HIS	1.0828	0.0106	0.0035	1.0158	0.0063	0.0021	0.8239	0.0336	0.0112	0.067
290	TRP	TRP	1.2478	0.0868	0.0289	0.6522	0.0327	0.0109	0.5934	0.0339	0.0113	0.5956

## Sheet: RMSF(apo_WT) vs RMSF(holo_WT)
ResNum	apo_WT	apo_WT - SEM	apo_WT + SEM	holo_WT	holo_WT - SEM	holo_WT + SEM
26	3.1151	2.8076	3.4226	2.7181	2.4833	2.9529
27	1.8777	1.8101	1.9453	1.8256	1.7972	1.854
28	1.3444	1.2999	1.3889	1.387	1.3625	1.4115
29	0.8758	0.8726	0.879	0.8316	0.807	0.8562
30	1.2445	1.2411	1.2479	0.9006	0.8338	0.9674
31	1.0751	1.0708	1.0794	0.8825	0.8578	0.9072
32	0.8712	0.8576	0.8848	0.9005	0.8684	0.9326
33	0.8861	0.8647	0.9075	0.6077	0.5829	0.6325
34	1.3935	1.3631	1.4239	1.2761	1.2445	1.3077
35	0.9413	0.9245	0.9581	0.8293	0.8248	0.8338
36	0.6823	0.6693	0.6953	0.6348	0.6305	0.6391
37	0.5591	0.5533	0.5649	0.5595	0.5492	0.5698
38	0.8656	0.8517	0.8795	0.8503	0.8279	0.8727
39	1.0758	1.0523	1.0993	1.0265	1.0058	1.0472
40	0.6554	0.6482	0.6626	0.6565	0.6455	0.6675
41	0.7652	0.7615	0.7689	0.7088	0.6938	0.7238
42	0.6579	0.6532	0.6626	0.5946	0.5822	0.607
43	1.1125	1.0952	1.1298	1.2482	1.1685	1.3279
44	0.4896	0.4852	0.494	0.478	0.4748	0.4812
45	0.5243	0.5119	0.5367	0.4578	0.4444	0.4712
46	0.6486	0.6391	0.6581	0.5037	0.4833	0.5241
47	0.4129	0.4062	0.4196	0.3936	0.3913	0.3959
48	0.5502	0.5459	0.5545	0.49	0.4834	0.4966
49	0.4745	0.4713	0.4777	0.4981	0.4947	0.5015
50	0.5912	0.5834	0.599	0.6032	0.5958	0.6106
51	0.6825	0.6731	0.6919	0.6598	0.6502	0.6694
52	1.1151	1.0946	1.1356	1.1555	1.1338	1.1772
53	0.9873	0.9724	1.0022	0.9709	0.9605	0.9813
54	0.7997	0.7907	0.8087	0.7894	0.7849	0.7939
55	1.427	1.4187	1.4353	1.4254	1.4203	1.4305
56	0.695	0.6868	0.7032	0.6678	0.6607	0.6749
57	0.6407	0.6303	0.6511	0.604	0.5981	0.6099
58	0.841	0.8048	0.8772	0.6242	0.5963	0.6521
59	0.6	0.59	0.61	0.5246	0.5152	0.534
60	0.5875	0.5795	0.5955	0.5897	0.5796	0.5998
61	0.5802	0.5734	0.587	0.5663	0.5608	0.5718
62	0.6072	0.5941	0.6203	0.5488	0.5441	0.5535
63	0.8544	0.844	0.8648	0.8364	0.8263	0.8465
64	0.6775	0.6539	0.7011	0.6649	0.6518	0.678
65	1.3531	1.3134	1.3928	1.3604	1.35	1.3708
66	0.4012	0.399	0.4034	0.3884	0.3854	0.3914
67	0.4493	0.4466	0.452	0.4606	0.4582	0.463
68	0.4017	0.3949	0.4085	0.3722	0.3715	0.3729
69	0.4126	0.3979	0.4273	0.4235	0.4189	0.4281
70	0.515	0.5022	0.5278	0.5133	0.5058	0.5208
71	0.4314	0.4268	0.436	0.4212	0.4192	0.4232
72	0.3905	0.3862	0.3948	0.3672	0.3652	0.3692
73	0.3843	0.3815	0.3871	0.3331	0.3325	0.3337
74	0.449	0.4418	0.4562	0.3897	0.3884	0.391
75	0.493	0.4866	0.4994	0.4721	0.4691	0.4751
76	0.4048	0.4029	0.4067	0.392	0.3909	0.3931
77	0.3612	0.3577	0.3647	0.3393	0.3389	0.3397
78	0.4523	0.4477	0.4569	0.4294	0.4289	0.4299
79	0.4885	0.4873	0.4897	0.4774	0.4762	0.4786
80	0.4699	0.4663	0.4735	0.4714	0.4705	0.4723
81	0.4772	0.4698	0.4846	0.4757	0.4699	0.4815
82	0.581	0.5689	0.5931	0.5693	0.5629	0.5757
83	0.9547	0.9379	0.9715	0.9044	0.8922	0.9166
84	0.5708	0.5627	0.5789	0.5502	0.5448	0.5556
85	0.6077	0.5887	0.6267	0.6153	0.6007	0.6299
86	0.7712	0.7597	0.7827	0.7524	0.7444	0.7604
87	0.8281	0.8122	0.844	0.7932	0.7866	0.7998
88	1.1572	1.1407	1.1737	1.1335	1.1261	1.1409
89	0.7199	0.7056	0.7342	0.6612	0.6587	0.6637
90	1.1221	1.1071	1.1371	1.0669	1.0519	1.0819
91	0.7306	0.7259	0.7353	0.6914	0.6769	0.7059
92	0.7364	0.7245	0.7483	0.6753	0.6582	0.6924
93	0.7239	0.7049	0.7429	0.654	0.6424	0.6656
94	1.0075	1.0049	1.0101	0.9844	0.9707	0.9981
95	0.5671	0.5665	0.5677	0.5461	0.5429	0.5493
96	0.8945	0.8744	0.9146	0.929	0.9175	0.9405
97	0.547	0.5429	0.5511	0.522	0.5201	0.5239
98	0.8277	0.8216	0.8338	0.8099	0.8065	0.8133
99	1.346	1.3406	1.3514	1.3269	1.3157	1.3381
100	1.2057	1.1977	1.2137	1.2099	1.2086	1.2112
101	0.7377	0.7311	0.7443	0.736	0.7336	0.7384
102	0.6925	0.6892	0.6958	0.673	0.6702	0.6758
103	0.6125	0.6067	0.6183	0.6389	0.6345	0.6433
104	1.036	1.0276	1.0444	1.0079	1.0025	1.0133
105	1.6412	1.5772	1.7052	1.7173	1.6912	1.7434
106	0.5513	0.5473	0.5553	0.5212	0.5178	0.5246
107	0.7372	0.7284	0.746	0.6662	0.6633	0.6691
108	0.597	0.5947	0.5993	0.5309	0.5297	0.5321
109	0.4621	0.4606	0.4636	0.4213	0.4208	0.4218
110	0.8597	0.8569	0.8625	0.8121	0.8098	0.8144
111	1.3571	1.347	1.3672	1.367	1.3595	1.3745
112	0.7555	0.7512	0.7598	0.7125	0.7086	0.7164
113	0.8316	0.8287	0.8345	0.7997	0.799	0.8004
114	1.2055	1.2014	1.2096	1.1483	1.146	1.1506
115	0.9768	0.9697	0.9839	0.9536	0.9481	0.9591
116	0.6451	0.6429	0.6473	0.6078	0.6046	0.611
117	0.5068	0.5044	0.5092	0.4653	0.4633	0.4673
118	0.5813	0.5783	0.5843	0.5318	0.5266	0.537
119	0.4878	0.4853	0.4903	0.4673	0.4631	0.4715
120	1.1999	1.1874	1.2124	1.153	1.148	1.158
121	0.706	0.7013	0.7107	0.652	0.6468	0.6572
122	0.4052	0.4022	0.4082	0.3802	0.3797	0.3807
123	0.3827	0.3798	0.3856	0.3392	0.3388	0.3396
124	0.5004	0.4962	0.5046	0.4186	0.4179	0.4193
125	0.4445	0.441	0.448	0.3701	0.3694	0.3708
126	0.4239	0.4222	0.4256	0.3545	0.3535	0.3555
127	0.4569	0.4492	0.4646	0.3698	0.3692	0.3704
128	0.5811	0.5692	0.593	0.4293	0.4291	0.4295
129	0.815	0.7878	0.8422	0.681	0.6801	0.6819
130	0.6541	0.6336	0.6746	0.4322	0.4296	0.4348
131	0.4181	0.4137	0.4225	0.3566	0.3553	0.3579
132	0.4368	0.4317	0.4419	0.4046	0.4023	0.4069
133	0.3957	0.3941	0.3973	0.3806	0.3795	0.3817
134	0.3623	0.3591	0.3655	0.3438	0.3431	0.3445
135	0.3721	0.3672	0.377	0.3576	0.3572	0.358
136	0.3744	0.3701	0.3787	0.3645	0.363	0.366
137	0.4016	0.3992	0.404	0.388	0.3875	0.3885
138	0.4267	0.4219	0.4315	0.4039	0.4024	0.4054
139	0.4321	0.4146	0.4496	0.3567	0.356	0.3574
140	0.5174	0.5149	0.5199	0.4962	0.4953	0.4971
141	0.587	0.5816	0.5924	0.552	0.5507	0.5533
142	0.5502	0.5441	0.5563	0.5462	0.5429	0.5495
143	0.5653	0.5613	0.5693	0.5572	0.5554	0.559
144	0.4888	0.481	0.4966	0.4671	0.4653	0.4689
145	0.5142	0.5006	0.5278	0.4629	0.4612	0.4646
146	1.4462	1.4329	1.4595	1.5115	1.4931	1.5299
147	0.7468	0.7367	0.7569	0.7231	0.7222	0.724
148	0.492	0.4823	0.5017	0.5073	0.5027	0.5119
149	0.4928	0.4876	0.498	0.4886	0.4849	0.4923
150	0.6168	0.6084	0.6252	0.6073	0.6037	0.6109
151	0.7726	0.7594	0.7858	0.6818	0.6807	0.6829
152	0.6308	0.6076	0.654	0.5668	0.5622	0.5714
153	1.1161	1.0784	1.1538	1.0198	1.0175	1.0221
154	1.3122	1.2146	1.4098	1.0857	1.0793	1.0921
155	1.2932	1.1605	1.4259	0.7932	0.7873	0.7991
156	1.374	1.1875	1.5605	0.7569	0.7475	0.7663
157	1.9298	1.4886	2.371	0.6258	0.6149	0.6367
158	2.1653	1.9359	2.3947	1.5181	1.4818	1.5544
159	1.2754	1.0714	1.4794	0.6949	0.6899	0.6999
160	0.699	0.6309	0.7671	0.5117	0.5066	0.5168
161	0.5866	0.5649	0.6083	0.5382	0.5329	0.5435
162	0.5619	0.5444	0.5794	0.4278	0.427	0.4286
163	0.5155	0.5002	0.5308	0.4518	0.4501	0.4535
164	0.5168	0.5115	0.5221	0.4706	0.4683	0.4729
165	0.4816	0.4762	0.487	0.4783	0.4773	0.4793
166	0.5638	0.5451	0.5825	0.5814	0.5774	0.5854
167	0.7518	0.7252	0.7784	0.8004	0.7957	0.8051
168	0.7422	0.7254	0.759	0.7606	0.7578	0.7634
169	0.456	0.4507	0.4613	0.4403	0.439	0.4416
170	0.5158	0.5029	0.5287	0.5205	0.5146	0.5264
171	0.8874	0.8776	0.8972	0.7788	0.7689	0.7887
172	0.6214	0.6107	0.6321	0.5877	0.5772	0.5982
173	0.871	0.8367	0.9053	0.7653	0.7595	0.7711
174	1.0775	1.0419	1.1131	0.9713	0.9605	0.9821
175	1.368	1.342	1.394	1.2522	1.2473	1.2571
176	0.7946	0.7524	0.8368	0.6937	0.6923	0.6951
177	1.0622	1.0191	1.1053	0.9584	0.9546	0.9622
178	0.747	0.6938	0.8002	0.5977	0.5935	0.6019
179	0.4251	0.4111	0.4391	0.3723	0.3714	0.3732
180	0.4409	0.4331	0.4487	0.4215	0.4198	0.4232
181	0.4064	0.4002	0.4126	0.3855	0.3847	0.3863
182	0.7284	0.7113	0.7455	0.7271	0.7225	0.7317
183	0.4289	0.4185	0.4393	0.4004	0.3983	0.4025
184	0.4867	0.4765	0.4969	0.4704	0.4694	0.4714
185	0.452	0.4391	0.4649	0.4373	0.4355	0.4391
186	0.4139	0.4068	0.421	0.4054	0.4043	0.4065
187	0.409	0.4041	0.4139	0.4265	0.4251	0.4279
188	0.4594	0.4524	0.4664	0.504	0.5005	0.5075
189	0.5287	0.5248	0.5326	0.5678	0.5581	0.5775
190	0.5179	0.5122	0.5236	0.5535	0.5488	0.5582
191	0.642	0.6303	0.6537	0.7216	0.7026	0.7406
192	0.9572	0.9334	0.981	0.8623	0.8568	0.8678
193	0.5711	0.5673	0.5749	0.5618	0.5567	0.5669
194	0.7092	0.7019	0.7165	0.7069	0.6954	0.7184
195	0.9804	0.9401	1.0207	1.0027	0.9753	1.0301
196	1.2732	1.1772	1.3692	1.1628	1.1189	1.2067
197	1.6452	1.5136	1.7768	1.3643	1.3353	1.3933
198	1.1139	1.0826	1.1452	1.1838	1.1636	1.204
199	0.6169	0.6043	0.6295	0.5887	0.5861	0.5913
200	0.6979	0.6737	0.7221	0.6421	0.6346	0.6496
201	0.9708	0.9581	0.9835	0.928	0.9201	0.9359
202	0.7446	0.731	0.7582	0.7093	0.6985	0.7201
203	0.5829	0.5701	0.5957	0.5432	0.5356	0.5508
204	0.7256	0.7129	0.7383	0.5976	0.5899	0.6053
205	1.1338	1.1284	1.1392	1.1045	1.0964	1.1126
206	0.652	0.6478	0.6562	0.6379	0.6295	0.6463
207	0.505	0.5001	0.5099	0.4656	0.4638	0.4674
208	0.6799	0.6732	0.6866	0.623	0.6116	0.6344
209	0.7224	0.7147	0.7301	0.5899	0.5808	0.599
210	0.5182	0.5119	0.5245	0.4425	0.4395	0.4455
211	0.4928	0.4876	0.498	0.4657	0.4627	0.4687
212	0.6716	0.6509	0.6923	0.5166	0.5107	0.5225
213	0.8946	0.8307	0.9585	0.4642	0.4628	0.4656
214	1.2281	1.199	1.2572	0.4249	0.4247	0.4251
215	1.6924	1.6511	1.7337	1.0765	1.0616	1.0914
216	1.8281	1.6947	1.9615	0.6298	0.6283	0.6313
217	2.5434	2.1605	2.9263	0.6107	0.6091	0.6123
218	1.9489	1.7713	2.1265	0.5791	0.5784	0.5798
219	1.4743	1.4185	1.5301	0.7809	0.7757	0.7861
220	0.9195	0.9162	0.9228	1.1115	1.0918	1.1312
221	0.6532	0.6476	0.6588	0.6969	0.6899	0.7039
222	0.7121	0.6664	0.7578	1.0439	1.0184	1.0694
223	1.2271	1.1819	1.2723	0.9733	0.9553	0.9913
224	1.0784	1.0459	1.1109	0.8484	0.8225	0.8743
225	0.9618	0.9463	0.9773	0.7564	0.7378	0.775
226	1.1911	1.1722	1.21	0.9839	0.9516	1.0162
227	1.5363	1.5044	1.5682	1.1613	1.1273	1.1953
228	1.0886	1.0704	1.1068	0.9592	0.9388	0.9796
229	0.877	0.8626	0.8914	0.7287	0.7052	0.7522
230	0.643	0.6407	0.6453	0.6021	0.5924	0.6118
231	0.5665	0.5567	0.5763	0.5876	0.5793	0.5959
232	0.4984	0.4922	0.5046	0.4311	0.4282	0.434
233	0.508	0.4893	0.5267	0.3717	0.3715	0.3719
234	0.6513	0.6207	0.6819	0.3465	0.3454	0.3476
235	0.5513	0.5417	0.5609	0.4594	0.458	0.4608
236	0.4779	0.4709	0.4849	0.4573	0.4548	0.4598
237	0.4699	0.4652	0.4746	0.4686	0.467	0.4702
238	0.4832	0.4744	0.492	0.4912	0.49	0.4924
240	0.7243	0.7149	0.7337	0.6519	0.646	0.6578
241	1.3551	1.2718	1.4384	1.5832	1.5753	1.5911
242	0.5515	0.5466	0.5564	0.5648	0.5571	0.5725
243	0.4255	0.42	0.431	0.4069	0.4049	0.4089
244	0.4689	0.4637	0.4741	0.8394	0.7963	0.8825
245	0.4598	0.4449	0.4747	0.505	0.4961	0.5139
246	0.442	0.4349	0.4491	0.4817	0.4765	0.4869
247	0.4323	0.422	0.4426	0.3994	0.3974	0.4014
248	0.4113	0.4071	0.4155	0.404	0.4027	0.4053
249	0.4641	0.4608	0.4674	0.4532	0.4521	0.4543
250	0.5455	0.543	0.548	0.571	0.565	0.577
251	0.6375	0.6265	0.6485	0.5186	0.5041	0.5331
252	0.9362	0.9207	0.9517	0.735	0.7097	0.7603
254	1.2049	1.1896	1.2202	1.0361	1.0098	1.0624
255	0.8729	0.8639	0.8819	0.7937	0.7768	0.8106
256	1.5157	1.5083	1.5231	1.4715	1.4633	1.4797
257	0.7276	0.7203	0.7349	0.6339	0.6244	0.6434
258	0.6582	0.6561	0.6603	0.5795	0.5696	0.5894
259	0.6351	0.6325	0.6377	0.6027	0.6002	0.6052
260	0.4458	0.4421	0.4495	0.4427	0.4417	0.4437
261	0.4513	0.4464	0.4562	0.4333	0.4323	0.4343
262	0.3746	0.3711	0.3781	0.3756	0.3749	0.3763
263	0.4019	0.4011	0.4027	0.5429	0.5228	0.563
264	0.3623	0.3556	0.369	0.3469	0.346	0.3478
265	0.4257	0.4243	0.4271	0.4178	0.411	0.4246
266	0.4759	0.4734	0.4784	0.4612	0.4581	0.4643
267	0.5866	0.5839	0.5893	0.5578	0.5558	0.5598
268	0.6802	0.668	0.6924	0.6379	0.626	0.6498
269	1.5371	1.5077	1.5665	1.5475	1.4806	1.6144
270	0.8535	0.8441	0.8629	0.879	0.8396	0.9184
271	0.9257	0.9191	0.9323	1.1136	1.0623	1.1649
272	0.9432	0.9152	0.9712	1.4816	1.4239	1.5393
273	0.8745	0.8697	0.8793	1.1954	1.1255	1.2653
274	0.7832	0.7762	0.7902	0.9077	0.8554	0.96
275	0.6825	0.6797	0.6853	0.8392	0.7998	0.8786
276	0.6627	0.6597	0.6657	1.1506	1.0849	1.2163
277	1.1402	1.1277	1.1527	1.4126	1.3855	1.4397
278	0.6846	0.6767	0.6925	0.8149	0.7793	0.8505
279	0.8098	0.796	0.8236	0.8908	0.8426	0.939
280	0.6943	0.6812	0.7074	0.8754	0.8197	0.9311
281	0.7209	0.7133	0.7285	0.833	0.8074	0.8586
282	0.64	0.6296	0.6504	0.6716	0.645	0.6982
283	0.7894	0.7685	0.8103	0.7926	0.7442	0.841
284	0.804	0.787	0.821	0.8171	0.7845	0.8497
285	0.6944	0.6914	0.6974	0.7629	0.7431	0.7827
286	1.1122	1.0888	1.1356	0.8948	0.8521	0.9375
287	1.0787	1.0273	1.1301	0.987	0.8957	1.0783
288	1.5666	1.5426	1.5906	1.3757	1.3661	1.3853
289	1.0828	1.0793	1.0863	1.0158	1.0137	1.0179
290	1.2478	1.2189	1.2767	0.6522	0.6413	0.6631
